# Supplementary material for: Extraction of Gallic Acid and Ferulic Acid for Application in Hair Supplements
Source: Molecules. 2023 Mar 4;28(5):2369. doi: 10.3390/molecules28052369 (PMC10005415; doi:10.3390/molecules28052369)
Supplement: Supplementary file 1 [file molecules-28-02369-s001.zip]

Archive with 1 entries (1 files):
- molecules-2236585-supplementary.pdf
